# Supplementary material for: Co-Infection of Tobacco Rattle and Cycas Necrotic Stunt Viruses in Paeonia lactiflora: Detection Strategies, Potential Origins of Infection, and Implications for Paeonia Germplasm Conservation
Source: Viruses. 2024 May 31;16(6):893. doi: 10.3390/v16060893 (PMC11209033; doi:10.3390/v16060893)
Supplement: Supplementary file 1 [file viruses-16-00893-s001.zip]

Archive with 1 entries (1 files):
- viruses-3015339-supplementary.pdf
